# Supplementary material for: Synthesis of Anion Exchange Membranes Containing PVDF/PES and Either PEI or Fumion®
Source: Membranes (Basel). 2022 Sep 30;12(10):959. doi: 10.3390/membranes12100959 (PMC9607123; doi:10.3390/membranes12100959)
Supplement: Supplementary file 1 [file membranes-12-00959-s001.zip]

Archive with 1 entries (1 files):
- membranes-1802175-supplementary.pdf
